# Supplementary material for: A Novel Broad Host Range Phage Infecting Alteromonas
Source: Viruses. 2021 May 26;13(6):987. doi: 10.3390/v13060987 (PMC8228385; doi:10.3390/v13060987)
Supplement: Supplementary file 1 [file viruses-13-00987-s001.zip]

Archive with 1 entries (1 files):
- viruses-1174591-supplementary.pdf
